# Supplementary material for: Genomic Landscape of Endometrial, Ovarian, and Cervical Cancers in Japan from the Database in the Center for Cancer Genomics and Advanced Therapeutics
Source: Cancers (Basel). 2023 Dec 27;16(1):136. doi: 10.3390/cancers16010136 (PMC10778092; doi:10.3390/cancers16010136)
Supplement: Supplementary file 1 [file cancers-16-00136-s001.zip]

Archive with 6 entries (6 files):
- Figure S1. Genomic landscape of three gynecological cancers.pdf
- Figure S2. Frequency of genomic alterations in the MMR genes according to the MSI and TMB stauts.pdf
- Figure S3. Genomic landscape according to the TMB and MSI status in endometrial, cervical, and ovarian cancer.pdf
- Table S1. Distribution of histological subtypes in each cancer.pdf
- Table S2. Frequency of MSI-H and TMB-H according to the histological subtypes in each cancer.pdf
- Table S3. Genomic alterations of MMR genes in each cancer with MSI-H.pdf
